# Supplementary material for: APS8 Delays Tumor Growth in Mice by Inducing Apoptosis of Lung Adenocarcinoma Cells Expressing High Number of α7 Nicotinic Receptors
Source: Mar Drugs. 2018 Oct 3;16(10):367. doi: 10.3390/md16100367 (PMC6213019; doi:10.3390/md16100367)
Supplement: Supplementary file 1 [file marinedrugs-16-00367-s001.zip]

Archive with 6 entries (5 files):
- additionalfiles_MarineDrugs/
- additionalfiles_MarineDrugs/1-RT-qPCR.tif
- additionalfiles_MarineDrugs/2-Kidney histology.tif
- additionalfiles_MarineDrugs/3-Tumor curves iv vs it.tif
- additionalfiles_MarineDrugs/4-Mice body weight.tif
- additionalfiles_MarineDrugs/5-CHRNA7 staining.tif
